# Supplementary material for: Clinical Risk and Medico-Legal Implications in Zygomatic Implant Rehabilitation: An Umbrella Review of Systematic Reviews
Source: Diagnostics (Basel). 2026 Mar 18;16(6):901. doi: 10.3390/diagnostics16060901 (PMC13025141; doi:10.3390/diagnostics16060901)
Supplement: Supplementary file 1 [file diagnostics-16-00901-s001.zip]

Archive with 1 entries (1 files):
- diagnostics-4038796-supplementary.pdf
